# Supplementary material for: Synthesis of New Amino-Functionalized Porphyrins:Preliminary Study of Their Organophotocatalytic Activity
Source: Molecules. 2023 Feb 20;28(4):1997. doi: 10.3390/molecules28041997 (PMC9967531; doi:10.3390/molecules28041997)
Supplement: Supplementary file 1 [file molecules-28-01997-s001.zip]

Archive with 1 entries (1 files):
- molecules-2209874-supplementary-final.pdf
